# Supplementary material for: QTL Mapping for Wheat Seed Dormancy in a Yangmai16/Zhongmai895 Double Haploid Population
Source: Plants (Basel). 2023 Feb 8;12(4):759. doi: 10.3390/plants12040759 (PMC9967201; doi:10.3390/plants12040759)
Supplement: Supplementary file 1 [file plants-12-00759-s001.zip]

Archive with 10 entries (10 files):
- Figure S1.tif
- Figure S2.tif
- Figure S3.tif
- Figure S4.tif
- Figure S5.tif
- Figure S6.jpg
- Table S1.xlsx
- Table S2.xlsx
- Table S3.xlsx
- Table S4.xlsx
