# Supplementary material for: QTL Mapping for Wheat Seed Dormancy in a Yangmai16/Zhongmai895 Double Haploid Population
Source: Plants (Basel). 2023 Feb 8;12(4):759. doi: 10.3390/plants12040759 (PMC9967201; doi:10.3390/plants12040759)
Supplement: Supplementary file 1 [file plants-12-00759-s001.zip › Table S1.xlsx]

## Sheet: Sheet1
Table S1 Correlation coefficients (r) between the trial environments for GI in the YM16/ZM895 double haploid population
Environment	LY21	WH22	LY22	XY22
LY21	1.00***
WH22	0.47***	1.00***
LY22	0.71***	0.59***	1.00***
XY22	0.78***	0.53***	0.76***	1.00***
Environments are as described in Table 1; ***Significance at P<0.001.
