# Supplementary material for: QTL Mapping for Wheat Seed Dormancy in a Yangmai16/Zhongmai895 Double Haploid Population
Source: Plants (Basel). 2023 Feb 8;12(4):759. doi: 10.3390/plants12040759 (PMC9967201; doi:10.3390/plants12040759)
Supplement: Supplementary file 1 [file plants-12-00759-s001.zip › Table S3.xlsx]

## Sheet: Sheet1
Table S3 Analysis of variance of GI in the YM16/ZM895 double haploid population
Source	DF	SS	Mean Square	Expected mean square	F value	P>F
Environment(E)	3	5.39	1.7982		743.97	<0.0001
Genotype(G)	169	62.53	0.37	Ve+rVge+reVg	132.14	<0.0001
G×E	503	23.32	0.0464	Ve+rVge	14.83	<0.0001
Error	1343	2.99	0.0022	Ve
Total	2018	94.23
DF, degrees of freedom; SS, sum of square; Ve, error variance; Vg, genotypic variance; Vge, variance due to interaction between genotype and environment; r, number of replications; e, number of environments; P, probability.
Environments are as described in Table 1.
